# Supplementary material for: Innovative Fibrous Materials Loaded with 5-Nitro-8-hydroxyquinoline via Electrospinning/Electrospraying Demonstrate Antioxidant, Antimicrobial and Anticancer Activities
Source: Antioxidants (Basel). 2023 Jun 9;12(6):1243. doi: 10.3390/antiox12061243 (PMC10295047; doi:10.3390/antiox12061243)
Supplement: Supplementary file 1 [file antioxidants-12-01243-s001.zip]

Archive with 1 entries (1 files):
- antioxidants-2420065-supplementary.pdf
